# Supplementary material for: The Effect of Exercise on the Early Stages of Mesenchymal Stromal Cell-Induced Cartilage Repair in a Rat Osteochondral Defect Model
Source: PLoS One. 2016 Mar 11;11(3):e0151580. doi: 10.1371/journal.pone.0151580 (PMC4788414; doi:10.1371/journal.pone.0151580)
Supplement: S1 Table — (XLSX) [file pone.0151580.s014.xlsx]

## Sheet: Sheet1
S14 Table. All histological scoring data which were evaluated by the Wakitani cartilage repair score
2w									4w									8w
No	group	cell morphology	staining intensity	surface regulatory	thickness	integration	total score		No	group	cell morphology	staining intensity	surface regulatory	thickness	integration	total score		No	group	cell morphology	staining intensity	surface regulatory	thickness	integration	total score
No.1	C	2	3	1	2	1	9		No.1	C	2	3	2	1	0	8		No.1	C	1	3	1	1	2	8
No.2	C	1	1	2	2	1	7		No.2	C	2	3	1	2	1	9		No.2	C	2	3	1	0	2	8
No.3	C	2	3	1	2	2	10		No.3	C	2	3	2	0	2	9		No.3	C	2	3	2	2	2	11
No.4	C	3	3	1	0	2	9		No.4	C	2	1	1	2	1	7		No.4	C	2	3	1	0	1	7
No.5	C	3	3	1	0	2	9		No.5	C	2	3	1	2	1	9		No.5	C	4	3	1	2	2	12
No.6	C	1	3	2	1	2	9		No.6	C	1	3	1	1	2	8		No.6	C	1	3	1	2	1	8
No.7	C	1	3	1	1	1	7		No.7	C	2	2	1	2	1	8		No.7	C	2	3	2	2	2	11
No.8	C	2	3	2	1	2	10		No.8	C	2	2	1	0	2	7		No.8	C	2	3	0	0	0	5
No.1	E	2	3	1	2	2	10		No.1	E	2	3	1	2	0	8		No.1	E	0	2	0	1	2	5
No.2	E	0	2	2	2	1	7		No.2	E	2	3	2	0	1	8		No.2	E	1	2	0	0	2	5
No.3	E	2	3	2	1	0	8		No.3	E	1	1	1	0	2	5		No.3	E	0	3	2	0	1	6
No.4	E	2	3	1	2	2	10		No.4	E	2	3	0	1	2	8		No.4	E	2	2	0	0	2	6
No.5	E	2	3	1	1	0	7		No.5	E	2	2	1	0	2	7		No.5	E	2	2	0	1	0	5
No.6	E	2	3	1	1	2	9		No.6	E	1	3	1	1	1	7		No.6	E	1	2	1	1	1	6
No.7	E	2	1	1	1	0	5		No.7	E	2	3	1	2	0	8		No.7	E	0	2	1	0	1	4
No.8	E	1	3	1	0	0	5		No.8	E	1	3	0	2	0	6		No.8	E	2	2	0	0	2	6
No.1	M	1	2	1	1	1	6		No.1	M	0	2	1	0	2	5		No.1	M	1	3	1	0	1	6
No.2	M	2	3	1	1	1	8		No.2	M	1	3	1	0	0	5		No.2	M	1	3	1	1	1	7
No.3	M	1	1	1	0	1	4		No.3	M	2	1	2	0	1	6		No.3	M	1	3	0	1	1	6
No.4	M	1	0	2	1	1	5		No.4	M	2	3	1	0	0	6		No.4	M	0	2	1	0	2	5
No.5	M	0	2	1	0	1	4		No.5	M	1	2	2	0	1	6		No.5	M	0	3	1	0	1	5
No.6	M	0	3	1	1	1	6		No.6	M	1	3	1	0	1	6		No.6	M	0	2	0	0	2	4
No.7	M	2	3	0	2	1	8		No.7	M	0	1	1	1	1	4		No.7	M	1	2	1	0	2	6
No.8	M	1	2	1	1	2	7		No.8	M	1	2	1	0	1	5		No.8	M	0	0	1	0	1	2
No.1	ME	0	1	0	1	1	3		No.1	ME	0	1	2	1	1	5		No.1	ME	1	2	0	1	0	4
No.2	ME	1	2	0	1	0	4		No.2	ME	0	1	1	0	0	2		No.2	ME	0	3	1	0	1	5
No.3	ME	0	3	1	0	1	5		No.3	ME	0	2	1	0	1	4		No.3	ME	0	2	1	0	1	4
No.4	ME	2	3	1	1	2	9		No.4	ME	0	1	1	0	1	3		No.4	ME	0	3	0	0	2	5
No.5	ME	2	3	0	1	0	6		No.5	ME	0	1	1	1	1	4		No.5	ME	1	2	1	0	1	5
No.6	ME	1	3	0	1	1	6		No.6	ME	0	1	0	1	1	3		No.6	ME	0	1	1	0	0	2
No.7	ME	1	2	1	1	0	5		No.7	ME	1	1	0	0	2	4		No.7	ME	0	1	2	0	1	4
No.8	ME	1	1	1	0	1	4		No.8	ME	0	3	1	1	0	5		No.8	ME	1	2	1	0	1	5
